# Supplementary material for: Immune micro-environment and drug analysis of peritoneal endometriosis based on epithelial-mesenchymal transition classification
Source: Front Endocrinol (Lausanne). 2022 Nov 29;13:1035158. doi: 10.3389/fendo.2022.1035158 (PMC9745086; doi:10.3389/fendo.2022.1035158)
Supplement: Supplementary Table 1 — Clinical information of the participants. [file Table_1.xls]

## Sheet: Sheet1
	Peritoneal endometriosis (n=76)	Control endometrium (n=37)
Age	30.55 ± 7.06	38.59 ± 4.65
Stage
Ⅰ	12	NA
Ⅱ	13	NA
Ⅲ	18	NA
Ⅳ	32	NA
NA	1	NA
