# Supplementary material for: Immune micro-environment and drug analysis of peritoneal endometriosis based on epithelial-mesenchymal transition classification
Source: Front Endocrinol (Lausanne). 2022 Nov 29;13:1035158. doi: 10.3389/fendo.2022.1035158 (PMC9745086; doi:10.3389/fendo.2022.1035158)
Supplement: Supplementary Table 2 — Gene coef. [file Table_2.csv]

var_names	coef	expcoef
TMEM47	-6.006170457	0.002463504
RERG	-1.899091542	0.149704558
TGFBR3	-1.684969646	0.185450061
NIBAN1	-0.395217577	0.673533478
TYROBP	0.411314332	1.508799547
CASQ2	1.603526013	4.970527709
CCL3	1.710896269	5.533919137
IFI30	1.841216269	6.304201205
FRZB	2.14854154	8.572346849
